# Supplementary material for: Development of Dl1.72, a Novel Anti-DLL1 Antibody with Anti-Tumor Efficacy against Estrogen Receptor-Positive Breast Cancer
Source: Cancers (Basel). 2021 Aug 13;13(16):4074. doi: 10.3390/cancers13164074 (PMC8392387; doi:10.3390/cancers13164074)
Supplement: Supplementary file 1 [file cancers-13-04074-s001.zip]

Archive with 1 entries (1 files):
- cancers-1301791-supplementary.pdf
